# Supplementary material for: A Highly Sensitive Chitosan-Based SERS Sensor for the Trace Detection of a Model Cationic Dye
Source: Int J Mol Sci. 2024 Aug 28;25(17):9327. doi: 10.3390/ijms25179327 (PMC11395516; doi:10.3390/ijms25179327)
Supplement: Supplementary file 1 [file ijms-25-09327-s001.zip]

Archive with 1 entries (1 files):
- ijms-3163738-supplementary.pdf
